# Supplementary material for: Electronic and Nuclear Quantum Effects on Proton Transfer Reactions of Guanine–Thymine (G-T) Mispairs Using Combined Quantum Mechanical/Molecular Mechanical and Machine Learning Potentials
Source: Molecules. 2024 Jun 6;29(11):2703. doi: 10.3390/molecules29112703 (PMC11173453; doi:10.3390/molecules29112703)
Supplement: Supplementary file 1 [file molecules-29-02703-s001.zip › SuppInfo.aux]

\relax 
\providecommand*\new@tpo@label[2]{}
\providecommand\hyper@newdestlabel[2]{}
\providecommand\HyperFirstAtBeginDocument{\AtBeginDocument}
\HyperFirstAtBeginDocument{\ifx\hyper@anchor\@undefined
\global\let\oldnewlabel\newlabel
\gdef\newlabel#1#2{\newlabelxx{#1}#2}
\gdef\newlabelxx#1#2#3#4#5#6{\oldnewlabel{#1}{{#2}{#3}}}
\AtEndDocument{\ifx\hyper@anchor\@undefined
\let\newlabel\oldnewlabel
\fi}
\fi}
\global\let\hyper@last\relax 
\gdef\HyperFirstAtBeginDocument#1{#1}
\providecommand\HyField@AuxAddToFields[1]{}
\providecommand\HyField@AuxAddToCoFields[2]{}
\bibstyle{Definitions/mdpi}
\citation{Tao_JChemPhys_2024_submitted,McCarthy_NucleicAcidsRes_2023_v51_p4508,Chipot_Book_Free_Energy_Calculations_2007,Giese_JPhysCondensMatter_2017_v29_p383002}
\citation{Tao_JChemPhys_2024_submitted}
\citation{Giese_JChemTheoryComput_2022_v18_p4304,Zeng_JChemTheoryComput_2021_v17_p6993,Behler_AngewChemEngl_2017_v56_p12828,Meuwly_ChemRev_2021_v121_p10218,Pan_JChemTheoryComput_2021_v17_p5745,Snyder_JChemPhys_2023_v159_p054107}
\citation{Giese_JChemTheoryComput_2022_v18_p4304,Zeng_JChemTheoryComput_2021_v17_p6993}
\citation{Giese_JChemTheoryComput_2022_v18_p4304,Zeng_JChemTheoryComput_2021_v17_p6993,Zeng_JChemTheoryComput_2023_v19_p1261,Zeng_JChemPhys_2023_v158_p124110}
\citation{Case_JChemInfModel_2023_v63_p6183}
\citation{Zeng_JChemPhys_2023_v159_p054801}
\citation{Case_JChemInfModel_2023_v63_p6183}
\citation{Zeng_JChemPhys_2023_v159_p054801}
\citation{Tao_JChemPhys_2024_submitted}
\citation{Zeng_JChemTheoryComput_2021_v17_p6993}
\citation{Zeng_JChemTheoryComput_2021_v17_p6993,Giese_JChemTheoryComput_2022_v18_p4304}
\citation{Zhang_ComputPhysCommun_2020_v253_p107206}
\citation{Kingma_arXiv_2017_v9_p0}
\newmarginnote{note.1.1}{{1}{10945661sp}}
\@writefile{toc}{\contentsline {section}{\numberline {1}QM/MM-$\Delta $MLP model}{1}{section.1}\protected@file@percent }
\newlabel{E:EQMMMdMLP}{{1}{1}{QM/MM-$\Delta $MLP model}{equation.1.1}{}}
\newlabel{E:EQMMMdMLP@cref}{{[equation][1][]1}{[1][1][]1}}
\@writefile{toc}{\contentsline {section}{\numberline {2}QM/MM--$\Delta $MLP model training}{1}{section.2}\protected@file@percent }
\newlabel{Sec:QDP2}{{2}{1}{QM/MM--$\Delta $MLP model training}{section.2}{}}
\newlabel{Sec:QDP2@cref}{{[section][2][]2}{[1][1][]1}}
\citation{Kingma_arXiv_2017_v9_p0}
\bibcite{Tao_JChemPhys_2024_submitted}{{1}{2024}{{Tao et~al.}}{{Tao, Giese, \c {S}\"{o}len Ekesan, Zeng, Aradi, Hourahine, Aktulga, G\"{o}tz, {Merz, Jr}, and York}}}
\bibcite{McCarthy_NucleicAcidsRes_2023_v51_p4508}{{2}{2023}{{McCarthy et~al.}}{{McCarthy, Ekesan, Giese, Wilson, Deng, Huang, Lilley, and York}}}
\bibcite{Chipot_Book_Free_Energy_Calculations_2007}{{3}{2007}{{Chipot and Pohorille}}{{}}}
\bibcite{Giese_JPhysCondensMatter_2017_v29_p383002}{{4}{2017}{{Giese and York}}{{}}}
\bibcite{Giese_JChemTheoryComput_2022_v18_p4304}{{5}{2022}{{Giese et~al.}}{{Giese, Zeng, Ekesan, and York}}}
\@writefile{toc}{\contentsline {section}{\numberline {3}Supporting Data Tables}{2}{section.3}\protected@file@percent }
\@writefile{lot}{\contentsline {table}{\numberline {S1}{\ignorespaces Free energy values and differences along the reaction path between classical MD and PIMD in PMF for tautomerization reactions using different QM models and methods$^{a}$ \relax }}{2}{table.caption.1}\protected@file@percent }
\providecommand*\caption@xref[2]{\@setref\relax\@undefined{#1}}
\newlabel{tab:si2}{{S1}{2}{Free energy values and differences along the reaction path between classical MD and PIMD in PMF for tautomerization reactions using different QM models and methods$^{a}$ \relax }{table.caption.1}{}}
\newlabel{tab:si2@cref}{{[table][1][]S1}{[1][2][]2}}
\@writefile{toc}{\contentsline {section}{\numberline {4}References}{2}{section.4}\protected@file@percent }
\bibcite{Zeng_JChemTheoryComput_2021_v17_p6993}{{6}{2021}{{Zeng et~al.}}{{Zeng, Giese, Ekesan, and York}}}
\bibcite{Behler_AngewChemEngl_2017_v56_p12828}{{7}{2017}{{Behler}}{{}}}
\bibcite{Meuwly_ChemRev_2021_v121_p10218}{{8}{2021}{{Meuwly}}{{}}}
\bibcite{Pan_JChemTheoryComput_2021_v17_p5745}{{9}{2021}{{Pan et~al.}}{{Pan, Yang, Van, Epifanovsky, Ho, Huang, Pu, Mei, Nam, and Shao}}}
\bibcite{Snyder_JChemPhys_2023_v159_p054107}{{10}{2023}{{Snyder et~al.}}{{Snyder, Kim, Pan, Shao, and Pu}}}
\bibcite{Zeng_JChemTheoryComput_2023_v19_p1261}{{11}{2023{}}{{Zeng et~al.}}{{Zeng, Tao, Giese, and York}}}
\bibcite{Zeng_JChemPhys_2023_v158_p124110}{{12}{2023{}}{{Zeng et~al.}}{{Zeng, Tao, Giese, and York}}}
\bibcite{Case_JChemInfModel_2023_v63_p6183}{{13}{2023}{{Case et~al.}}{{Case, Aktulga, Belfon, Cerutti, Cisneros, Cruzeiro, Forouzesh, Giese, G{\"o}tz, Gohlke, Izadi, Kasavajhala, Kaymak, King, Kurtzman, Lee, Li, Liu, Luchko, Luo, Manathunga, Machado, Nguyen, O'Hearn, Onufriev, Pan, Pantano, Qi, Rahnamoun, Risheh, Schott-Verdugo, Shajan, Swails, Wang, Wei, Wu, Wu, Zhang, Zhao, Zhu, {Cheatham 3rd}, Roe, Roitberg, Simmerling, York, Nagan, and {Merz Jr}}}}
\bibcite{Zeng_JChemPhys_2023_v159_p054801}{{14}{2023}{{Zeng et~al.}}{{Zeng, Zhang, Lu, Mo, Li, Chen, Rynik, Huang, Li, Shi, Wang, Ye, Tuo, Yang, Ding, Li, Tisi, Zeng, Bao, Xia, Huang, Muraoka, Wang, Chang, Yuan, Bore, Cai, Lin, Wang, Xu, Zhu, Luo, Zhang, Goodall, Liang, Singh, Yao, Zhang, Wentzcovitch, Han, Liu, Jia, York, E, Car, Zhang, and Wang}}}
\bibcite{Zhang_ComputPhysCommun_2020_v253_p107206}{{15}{2020}{{Zhang et~al.}}{{Zhang, Wang, Chen, Zeng, Zhang, Han, and E}}}
\bibcite{Kingma_arXiv_2017_v9_p0}{{16}{2017}{{Kingma and Ba}}{{}}}
\newlabel{LastPage}{{}{3}{}{page.3}{}}
\xdef\lastpage@lastpage{3}
\xdef\lastpage@lastpageHy{3}
\gdef \@abspage@last{3}
