# Supplementary material for: Electronic and Nuclear Quantum Effects on Proton Transfer Reactions of Guanine–Thymine (G-T) Mispairs Using Combined Quantum Mechanical/Molecular Mechanical and Machine Learning Potentials
Source: Molecules. 2024 Jun 6;29(11):2703. doi: 10.3390/molecules29112703 (PMC11173453; doi:10.3390/molecules29112703)
Supplement: Supplementary file 1 [file molecules-29-02703-s001.zip › SuppInfo.bbl]

\begin{thebibliography}{999}

\bibitem[Tao et~al.(2024)Tao, Giese, \c{S}\"{o}len Ekesan, Zeng, Aradi,
  Hourahine, Aktulga, G\"{o}tz, {Merz, Jr}, and
  York]{Tao_JChemPhys_2024_submitted}
Tao, Y.; Giese, T.J.; \c{S}\"{o}len Ekesan.; Zeng, J.; Aradi, B.; Hourahine,
  B.; Aktulga, H.M.; G\"{o}tz, A.; {Merz, Jr}, K.M.; York, D.M.
\newblock {Amber free energy tools: Interoperable software for free energy
  simulations using generalized quantum mechanical/molecular mechanical and
  machine learning potentials}.
\newblock {\em J. Chem. Phys.} {\bf 2024}.

\bibitem[McCarthy et~al.(2023)McCarthy, Ekesan, Giese, Wilson, Deng, Huang,
  Lilley, and York]{McCarthy_NucleicAcidsRes_2023_v51_p4508}
McCarthy, E.; Ekesan, {\c{S}}.; Giese, T.J.; Wilson, T.J.; Deng, J.; Huang, L.;
  Lilley, D.M.J.; York, D.M.
\newblock {Catalytic mechanism and pH dependence of a methyltransferase
  ribozyme (MTR1) from computational enzymology}.
\newblock {\em Nucleic Acids Res.} {\bf 2023}, {\em 51},~4508--4518.

\bibitem[Chipot and Pohorille(2007)]{Chipot_Book_Free_Energy_Calculations_2007}
Chipot, C.; Pohorille, A., Eds.
\newblock {\em {Free Energy Calculations: Theory and Applications in Chemistry
  and Biology}}; Vol.~86, {\em {Springer Series in Chemical Physics}},
  Springer: New York,  2007.

\bibitem[Giese and York(2017)]{Giese_JPhysCondensMatter_2017_v29_p383002}
Giese, T.J.; York, D.M.
\newblock {Quantum mechanical force fields for condensed phase molecular
  simulations}.
\newblock {\em J. Phys. Condens. Matter} {\bf 2017}, {\em 29},~383002.
\newblock {\url{https://doi.org/10.1088/1361-648X/aa7c5c}}.

\bibitem[Giese et~al.(2022)Giese, Zeng, Ekesan, and
  York]{Giese_JChemTheoryComput_2022_v18_p4304}
Giese, T.J.; Zeng, J.; Ekesan, {\c{S}}.; York, D.M.
\newblock {Combined QM/MM, Machine Learning Path Integral Approach to Compute
  Free Energy Profiles and Kinetic Isotope Effects in RNA Cleavage Reactions}.
\newblock {\em J. Chem. Theory Comput.} {\bf 2022}, {\em 18},~4304--4317.
\newblock {\url{https://doi.org/10.1021/acs.jctc.2c00151}}.

\bibitem[Zeng et~al.(2021)Zeng, Giese, Ekesan, and
  York]{Zeng_JChemTheoryComput_2021_v17_p6993}
Zeng, J.; Giese, T.J.; Ekesan, {\c{S}}.; York, D.M.
\newblock {Development of Range-Corrected Deep Learning Potentials for Fast,
  Accurate Quantum Mechanical/Molecular Mechanical Simulations of Chemical
  Reactions in Solution}.
\newblock {\em J. Chem. Theory Comput.} {\bf 2021}, {\em 17},~6993--7009.

\bibitem[Behler(2017)]{Behler_AngewChemEngl_2017_v56_p12828}
Behler, J.
\newblock {First Principles Neural Network Potentials for Reactive Simulations
  of Large Molecular and Condensed Systems}.
\newblock {\em Angew. Chem. Engl.} {\bf 2017}, {\em 56},~12828--12840.

\bibitem[Meuwly(2021)]{Meuwly_ChemRev_2021_v121_p10218}
Meuwly, M.
\newblock {Machine Learning for Chemical Reactions}.
\newblock {\em Chem. Rev.} {\bf 2021}, {\em 121},~10218--10239.

\bibitem[Pan et~al.(2021)Pan, Yang, Van, Epifanovsky, Ho, Huang, Pu, Mei, Nam,
  and Shao]{Pan_JChemTheoryComput_2021_v17_p5745}
Pan, X.; Yang, J.; Van, R.; Epifanovsky, E.; Ho, J.; Huang, J.; Pu, J.; Mei,
  Y.; Nam, K.; Shao, Y.
\newblock {Machine-Learning-Assisted Free Energy Simulation of Solution-Phase
  and Enzyme Reactions}.
\newblock {\em J. Chem. Theory Comput.} {\bf 2021}, {\em 17},~5745--5758.

\bibitem[Snyder et~al.(2023)Snyder, Kim, Pan, Shao, and
  Pu]{Snyder_JChemPhys_2023_v159_p054107}
Snyder, R.; Kim, B.; Pan, X.; Shao, Y.; Pu, J.
\newblock {Bridging semiempirical and \textit{ab initio} QM/MM potentials by
  Gaussian process regression and its sparse variants for free energy
  simulation}.
\newblock {\em J. Chem. Phys.} {\bf 2023}, {\em 159},~054107.

\bibitem[Zeng et~al.(2023{\natexlab{a}})Zeng, Tao, Giese, and
  York]{Zeng_JChemTheoryComput_2023_v19_p1261}
Zeng, J.; Tao, Y.; Giese, T.J.; York, D.M.
\newblock {QD$\pi$: A Quantum Deep Potential Interaction Model for Drug
  Discovery}.
\newblock {\em J. Chem. Theory Comput.} {\bf 2023}, {\em 19},~1261--1275.

\bibitem[Zeng et~al.(2023{\natexlab{b}})Zeng, Tao, Giese, and
  York]{Zeng_JChemPhys_2023_v158_p124110}
Zeng, J.; Tao, Y.; Giese, T.J.; York, D.M.
\newblock {Modern semiempirical electronic structure methods and machine
  learning potentials for drug discovery: Conformers, tautomers, and
  protonation states}.
\newblock {\em J. Chem. Phys.} {\bf 2023}, {\em 158},~124110.
\newblock {\url{https://doi.org/10.1063/5.0139281}}.

\bibitem[Case et~al.(2023)Case, Aktulga, Belfon, Cerutti, Cisneros, Cruzeiro,
  Forouzesh, Giese, G{\"o}tz, Gohlke, Izadi, Kasavajhala, Kaymak, King,
  Kurtzman, Lee, Li, Liu, Luchko, Luo, Manathunga, Machado, Nguyen, O'Hearn,
  Onufriev, Pan, Pantano, Qi, Rahnamoun, Risheh, Schott-Verdugo, Shajan,
  Swails, Wang, Wei, Wu, Wu, Zhang, Zhao, Zhu, {Cheatham 3rd}, Roe, Roitberg,
  Simmerling, York, Nagan, and {Merz Jr}]{Case_JChemInfModel_2023_v63_p6183}
Case, D.A.; Aktulga, H.M.; Belfon, K.; Cerutti, D.S.; Cisneros, G.A.; Cruzeiro,
  V.W.D.; Forouzesh, N.; Giese, T.J.; G{\"o}tz, A.W.; Gohlke, H.;  et~al.
\newblock {AmberTools}.
\newblock {\em J. Chem. Inf. Model.} {\bf 2023}, {\em 63},~6183--6191.

\bibitem[Zeng et~al.(2023)Zeng, Zhang, Lu, Mo, Li, Chen, Rynik, Huang, Li, Shi,
  Wang, Ye, Tuo, Yang, Ding, Li, Tisi, Zeng, Bao, Xia, Huang, Muraoka, Wang,
  Chang, Yuan, Bore, Cai, Lin, Wang, Xu, Zhu, Luo, Zhang, Goodall, Liang,
  Singh, Yao, Zhang, Wentzcovitch, Han, Liu, Jia, York, E, Car, Zhang, and
  Wang]{Zeng_JChemPhys_2023_v159_p054801}
Zeng, J.; Zhang, D.; Lu, D.; Mo, P.; Li, Z.; Chen, Y.; Rynik, M.; Huang, L.;
  Li, Z.; Shi, S.;  et~al.
\newblock {DeePMD-kit v2: A software package for deep potential models}.
\newblock {\em J. Chem. Phys.} {\bf 2023}, {\em 159},~054801.
\newblock {\url{https://doi.org/10.1063/5.0155600}}.

\bibitem[Zhang et~al.(2020)Zhang, Wang, Chen, Zeng, Zhang, Han, and
  E]{Zhang_ComputPhysCommun_2020_v253_p107206}
Zhang, Y.; Wang, H.; Chen, W.; Zeng, J.; Zhang, L.; Han, W.; E, W.
\newblock {DP-GEN: A concurrent learning platform for the generation of
  reliable deep learning based potential energy models}.
\newblock {\em Comput. Phys. Commun.} {\bf 2020}, {\em 253},~107206.
\newblock {\url{https://doi.org/10.1016/j.cpc.2020.107206}}.

\bibitem[Kingma and Ba(2017)]{Kingma_arXiv_2017_v9_p0}
Kingma, D.P.; Ba, J.
\newblock Adam: A Method for Stochastic Optimization {\bf 2017}.

\end{thebibliography}
