# Supplementary material for: Electronic and Nuclear Quantum Effects on Proton Transfer Reactions of Guanine–Thymine (G-T) Mispairs Using Combined Quantum Mechanical/Molecular Mechanical and Machine Learning Potentials
Source: Molecules. 2024 Jun 6;29(11):2703. doi: 10.3390/molecules29112703 (PMC11173453; doi:10.3390/molecules29112703)
Supplement: Supplementary file 1 [file molecules-29-02703-s001.zip › SuppInfo.out]

\BOOKMARK [1][]{section.1}{\376\377\000Q\000M\000/\000M\000M\000-\000M\000L\000P\000\040\000m\000o\000d\000e\000l}{}% 1
\BOOKMARK [1][]{section.2}{\376\377\000Q\000M\000/\000M\000M\040\023\000M\000L\000P\000\040\000m\000o\000d\000e\000l\000\040\000t\000r\000a\000i\000n\000i\000n\000g}{}% 2
\BOOKMARK [1][]{section.3}{\376\377\000S\000u\000p\000p\000o\000r\000t\000i\000n\000g\000\040\000D\000a\000t\000a\000\040\000T\000a\000b\000l\000e\000s}{}% 3
\BOOKMARK [1][]{section.4}{\376\377\000R\000e\000f\000e\000r\000e\000n\000c\000e\000s}{}% 4
