# Supplementary material for: Electronic and Nuclear Quantum Effects on Proton Transfer Reactions of Guanine–Thymine (G-T) Mispairs Using Combined Quantum Mechanical/Molecular Mechanical and Machine Learning Potentials
Source: Molecules. 2024 Jun 6;29(11):2703. doi: 10.3390/molecules29112703 (PMC11173453; doi:10.3390/molecules29112703)
Supplement: Supplementary file 1 [file molecules-29-02703-s001.zip › SuppInfo.tex]

%  LaTeX support: latex@mdpi.com 
%  For support, please attach all files needed for compiling as well as the log file, and specify your operating system, LaTeX version, and LaTeX editor.

%=================================================================
\documentclass[molecules,supfile,accept,moreauthors]{Definitions/mdpi} 
%%%%%%%%%%%%%%%%%%%%%%%%%%%%%%%%%
%\usepackage[commandnameprefix=always]{changes}
% \usepackage[final,commandnameprefix=always]{changes}
%
\usepackage{changes}
%\usepackage[final]{changes}
%
% % % % % % % % % % % % % % % % %
% \added{new text}
% \deleted{old text}
% \replaced{new text}{old text}
% \highlight{text}
% \chcomment{}
% \chlistofchanges
%%%%%%%%%%%%%%%%%%%%%%%%%%%%%%%%%
\newcommand{\rcomment}[1]{\textcolor{red}{#1}}
\usepackage{siunitx}
\usepackage[utf8]{inputenc}


%--------------------
% Class Options:
%--------------------
%----------
% journal
%----------
% Choose between the following MDPI journals:
% acoustics, actuators, addictions, admsci, adolescents, aerobiology, aerospace, agriculture, agriengineering, agrochemicals, agronomy, ai, air, algorithms, allergies, alloys, analytica, analytics, anatomia, animals, antibiotics, antibodies, antioxidants, applbiosci, appliedchem, appliedmath, applmech, applmicrobiol, applnano, applsci, aquacj, architecture, arm, arthropoda, arts, asc, asi, astronomy, atmosphere, atoms, audiolres, automation, axioms, bacteria, batteries, bdcc, behavsci, beverages, biochem, bioengineering, biologics, biology, biomass, biomechanics, biomed, biomedicines, biomedinformatics, biomimetics, biomolecules, biophysica, biosensors, biotech, birds, bloods, blsf, brainsci, breath, buildings, businesses, cancers, carbon, cardiogenetics, catalysts, cells, ceramics, challenges, chemengineering, chemistry, chemosensors, chemproc, children, chips, cimb, civileng, cleantechnol, climate, clinpract, clockssleep, cmd, coasts, coatings, colloids, colorants, commodities, compounds, computation, computers, condensedmatter, conservation, constrmater, cosmetics, covid, crops, cryptography, crystals, csmf, ctn, curroncol, cyber, dairy, data, ddc, dentistry, dermato, dermatopathology, designs, devices, diabetology, diagnostics, dietetics, digital, disabilities, diseases, diversity, dna, drones, dynamics, earth, ebj, ecologies, econometrics, economies, education, ejihpe, electricity, electrochem, electronicmat, electronics, encyclopedia, endocrines, energies, eng, engproc, entomology, entropy, environments, environsciproc, epidemiologia, epigenomes, est, fermentation, fibers, fintech, fire, fishes, fluids, foods, forecasting, forensicsci, forests, foundations, fractalfract, fuels, future, futureinternet, futurepharmacol, futurephys, futuretransp, galaxies, games, gases, gastroent, gastrointestdisord, gels, genealogy, genes, geographies, geohazards, geomatics, geosciences, geotechnics, geriatrics, grasses, gucdd, hazardousmatters, healthcare, hearts, hemato, hematolrep, heritage, higheredu, highthroughput, histories, horticulturae, hospitals, humanities, humans, hydrobiology, hydrogen, hydrology, hygiene, idr, ijerph, ijfs, ijgi, ijms, ijns, ijpb, ijtm, ijtpp, ime, immuno, informatics, information, infrastructures, inorganics, insects, instruments, inventions, iot, j, jal, jcdd, jcm, jcp, jcs, jcto, jdb, jeta, jfb, jfmk, jimaging, jintelligence, jlpea, jmmp, jmp, jmse, jne, jnt, jof, joitmc, jor, journalmedia, jox, jpm, jrfm, jsan, jtaer, jvd, jzbg, kidneydial, kinasesphosphatases, knowledge, land, languages, laws, life, liquids, literature, livers, logics, logistics, lubricants, lymphatics, machines, macromol, magnetism, magnetochemistry, make, marinedrugs, materials, materproc, mathematics, mca, measurements, medicina, medicines, medsci, membranes, merits, metabolites, metals, meteorology, methane, metrology, micro, microarrays, microbiolres, micromachines, microorganisms, microplastics, minerals, mining, modelling, molbank, molecules, mps, msf, mti, muscles, nanoenergyadv, nanomanufacturing,\gdef\@continuouspages{yes}} nanomaterials, ncrna, ndt, network, neuroglia, neurolint, neurosci, nitrogen, notspecified, %%nri, nursrep, nutraceuticals, nutrients, obesities, oceans, ohbm, onco, %oncopathology, optics, oral, organics, organoids, osteology, oxygen, parasites, parasitologia, particles, pathogens, pathophysiology, pediatrrep, pharmaceuticals, pharmaceutics, pharmacoepidemiology,\gdef\@ISSN{2813-0618}\gdef\@continuous pharmacy, philosophies, photochem, photonics, phycology, physchem, physics, physiologia, plants, plasma, platforms, pollutants, polymers, polysaccharides, poultry, powders, preprints, proceedings, processes, prosthesis, proteomes, psf, psych, psychiatryint, psychoactives, publications, quantumrep, quaternary, qubs, radiation, reactions, receptors, recycling, regeneration, religions, remotesensing, reports, reprodmed, resources, rheumato, risks, robotics, ruminants, safety, sci, scipharm, sclerosis, seeds, sensors, separations, sexes, signals, sinusitis, skins, smartcities, sna, societies, socsci, software, soilsystems, solar, solids, spectroscj, sports, standards, stats, std, stresses, surfaces, surgeries, suschem, sustainability, symmetry, synbio, systems, targets, taxonomy, technologies, telecom, test, textiles, thalassrep, thermo, tomography, tourismhosp, toxics, toxins, transplantology, transportation, traumacare, traumas, tropicalmed, universe, urbansci, uro, vaccines, vehicles, venereology, vetsci, vibration, virtualworlds, viruses, vision, waste, water, wem, wevj, wind, women, world, youth, zoonoticdis 
% For posting an early version of this manuscript as a preprint, you may use "preprints" as the journal. Changing "submit" to "accept" before posting will remove line numbers.

%---------
% article
%---------
% The default type of manuscript is "article", but can be replaced by: 
% abstract, addendum, article, book, bookreview, briefreport, casereport, comment, commentary, communication, conferenceproceedings, correction, conferencereport, entry, expressionofconcern, extendedabstract, datadescriptor, editorial, essay, erratum, hypothesis, interestingimage, obituary, opinion, projectreport, reply, retraction, review, perspective, protocol, shortnote, studyprotocol, systematicreview, supfile, technicalnote, viewpoint, guidelines, registeredreport, tutorial
% supfile = supplementary materials

%----------
% submit
%----------
% The class option "submit" will be changed to "accept" by the Editorial Office when the paper is accepted. This will only make changes to the frontpage (e.g., the logo of the journal will get visible), the headings, and the copyright information. Also, line numbering will be removed. Journal info and pagination for accepted papers will also be assigned by the Editorial Office.

%------------------
% moreauthors
%------------------
% If there is only one author the class option oneauthor should be used. Otherwise use the class option moreauthors.

%---------
% pdftex
%---------
% The option pdftex is for use with pdfLaTeX. Remove "pdftex" for (1) compiling with LaTeX & dvi2pdf (if eps figures are used) or for (2) compiling with XeLaTeX.

%=================================================================
% MDPI internal commands - do not modify
\firstpage{1} 
\makeatletter 
\setcounter{page}{\@firstpage} 
\makeatother
\pubvolume{1}
\issuenum{1}
\articlenumber{0}
\pubyear{2024}
\copyrightyear{2024}
%\externaleditor{Academic Editor: Firstname Lastname}
\datereceived{ } 
\daterevised{ } % Comment out if no revised date
\dateaccepted{ } 
\datepublished{ } 
%\datecorrected{} % For corrected papers: "Corrected: XXX" date in the original paper.
%\dateretracted{} % For corrected papers: "Retracted: XXX" date in the original paper.
\hreflink{https://doi.org/} % If needed use \linebreak
%\doinum{}
%\pdfoutput=1 % Uncommented for upload to arXiv.org
%\CorrStatement{yes}  % For updates


%=================================================================
% Add packages and commands here. The following packages are loaded in our class file: fontenc, inputenc, calc, indentfirst, fancyhdr, graphicx, epstopdf, lastpage, ifthen, float, amsmath, amssymb, lineno, setspace, enumitem, mathpazo, booktabs, titlesec, etoolbox, tabto, xcolor, colortbl, soul, multirow, microtype, tikz, totcount, changepage, attrib, upgreek, array, tabularx, pbox, ragged2e, tocloft, marginnote, marginfix, enotez, amsthm, natbib, hyperref, cleveref, scrextend, url, geometry, newfloat, caption, draftwatermark, seqsplit
% cleveref: load \crefname definitions after \begin{document}

%=================================================================
% Please use the following mathematics environments: Theorem, Lemma, Corollary, Proposition, Characterization, Property, Problem, Example, ExamplesandDefinitions, Hypothesis, Remark, Definition, Notation, Assumption
%% For proofs, please use the proof environment (the amsthm package is loaded by the MDPI class).

%=================================================================
% Full title of the paper (Capitalized)
\Title{Electronic and Nuclear Quantum Effects on Proton Transfer Reactions of Guanine--Thymine (G-T) Mispairs Using Combined Quantum Mechanical/Molecular Mechanical and Machine Learning Potentials}

% MDPI internal command: Title for citation in the left column
\TitleCitation{Electronic and Nuclear Quantum Effects on Proton Transfer Reactions of Guanine--Thymine (G-T) Mispairs Using Combined Quantum Mechanical/Molecular Mechanical and Machine Learning Potentials}

% Author Orchid ID: enter ID or remove command
%\newcommand{\orcidA}{0000-0002-4520-941X} % Add \orcidA{} behind the author's name
%\newcommand{\orcidauthorB}{0000-0000-0000-000X} % Add \orcidB{} behind the author's name
%\newcommand{\orcidB}{0000-0002-0653-9168}
%\newcommand{\orcidC}{0000-0003-0681-1747}
%\newcommand{\orcidD}{0000-0002-9193-7055}
% Author Orchid ID: enter ID or remove command
\newcommand{\orcidauthorA}{0000-0002-4520-941X} % Add \orcidA{} behind the author's name
%\newcommand{\orcidauthorB}{0000-0000-0000-000X} % Add \orcidB{} behind the author's name
\newcommand{\orcidauthorB}{0000-0002-0653-9168}
%\newcommand{\orcidauthorC}{0000-0003-0681-1747}
\newcommand{\orcidauthorD}{0000-0002-9193-7055}


% Authors, for the paper (add full first names)
\Author{Yujun Tao $^{\dagger}$\orcidA{},  Timothy J. Giese$^{\ddagger}$\orcidB{},
%  Hashim M. Al-Hashimi$^{2,\ddagger}$\orcidC{}
  and Darrin M. York$^{,\dagger}$\orcidD{}}

%\longauthorlist{yes}

% MDPI internal command: Authors, for metadata in PDF
\AuthorNames{Yujun Tao, Timothy J. Giese and Darrin M. York}

% MDPI internal command: Authors, for citation in the left column
\AuthorCitation{Tao, Y.; Giese, T. J.; York, D. M.}
% If this is a Chicago style journal: Lastname, Firstname, Firstname Lastname, and Firstname Lastname.

% Affiliations / Addresses (Add [1] after \address if there is only one affiliation.)
\address{%
$^{\dagger}$ \quad Laboratory for Biomolecular Simulation Research, Institute for Quantitative Biomedicine and Department of Chemistry and Chemical Biology, Rutgers University, Piscataway, NJ 08854, USA; Darrin.York@rutgers.edu\\
  %$^{2}$ \quad Department of Biochemistry and Molecular Biophysics, Columbia University, 701 West 168th Street, New York, NY 10032, USA; ha2639@cumc.columbia.edu
}

% Contact information of the corresponding author
\corres{Correspondence: Darrin.York@rutgers.edu}

% Current address and/or shared authorship
\firstnote{Current address: Center for Integrative Proteomics Research,174 Frelinghuysen Road,Piscataway, NJ 08854-8076.}  % Current address should not be the same as any items in the Affiliation section.
%\secondnote{These authors contributed equally to this work.}
% The commands \thirdnote{} till \eighthnote{} are available for further notes

%\simplesumm{} % Simple summary

%\conference{} % An extended version of a conference paper

% Keywords
\keyword{DNA Mispair; PIMD; Machine Learning; Tautomerization} 
\begin{document}
\section{QM/MM-$\Delta$MLP model}

While \textit{ab initio} QM/MM simulation generally provides an accurate description for reactive processes in the condensed phase, their computational cost limits the time scale and degree of sampling that can be achieved in practice\cite{Tao_JChemPhys_2024_submitted, McCarthy_NucleicAcidsRes_2023_v51_p4508,Chipot_Book_Free_Energy_Calculations_2007,Giese_JPhysCondensMatter_2017_v29_p383002}.
Semiempirical and density-functional tight-binding QM/MM simulations can be orders of magnitude more efficient, but lack the quantitative, and sometimes even qualitative accuracy afforded by their \textit{ab initio} counterparts, especially for systems outside the chemical space for which the models were designed\cite{Tao_JChemPhys_2024_submitted}.
An alternative approach is to train machine learning potential corrections to fast, approximate semiempirical QM models so that their accuracy is comparable to that of \textit{ab initio} QM/MM\cite{Giese_JChemTheoryComput_2022_v18_p4304,Zeng_JChemTheoryComput_2021_v17_p6993,Behler_AngewChemEngl_2017_v56_p12828,Meuwly_ChemRev_2021_v121_p10218,Pan_JChemTheoryComput_2021_v17_p5745,Snyder_JChemPhys_2023_v159_p054107}.
Early work has demonstrated that it is important to not only train the neural networks of such models against the internal QM-QM energies, but also to correct the QM/MM interaction energies out to a fixed cut-off distance\cite{Giese_JChemTheoryComput_2022_v18_p4304,Zeng_JChemTheoryComput_2021_v17_p6993}.  We have developed an active learning strategy to train QM/MM-$\Delta$MLP models to closely reproduce free energy profiles for chemical reactions in the condensed phase\cite{Giese_JChemTheoryComput_2022_v18_p4304,Zeng_JChemTheoryComput_2021_v17_p6993,Zeng_JChemTheoryComput_2023_v19_p1261,Zeng_JChemPhys_2023_v158_p124110}.
The machine learning potential correction in the current work takes the form of a short-ranged nonelectronic correction,
$\Delta \text{MLP} = E_{\text{ML}}(\{\mathbf{r}\})$,
where $\{\mathbf{r}\}$ is the 3N array of atomic positions.
The total energy is given by
%
\begin{equation}\label{E:EQMMMdMLP}
  E_{\text{QM/MM--$\Delta$MLP}}
  =
  E_{\text{MM}}(\{\mathbf{r}\})
  + E_{\text{QM}}(\{\mathbf{r}\};\mathbf{P})
  + E_{\text{QM/MM}}(\{\mathbf{r}\};\mathbf{P})
  + E_{\text{ML}}(\{\mathbf{r}\})
\end{equation}


%
$E_{\text{MM}}$ and $E_{\text{QM}}$ are the internal MM and QM contributions
to the energy, and $E_{\text{QM/MM}}$ is the QM-MM interaction.
%
$E_{\text{ML}}$ is the machine learning correction
(referred to as a machine learning potential correction, $\Delta$MLP).
%
$E_{\text{QM}}$ and $E_{\text{QM/MM}}$ depend on the single particle
density matrix, $\mathbf{P}$.
%
In the present work, $E_{\text{QM}}$ is calculated using the AM1/d
method implemented in SQM\cite{Case_JChemInfModel_2023_v63_p6183},
and $E_{\text{ML}}$ is evaluated with DeePMD-kit.\cite{Zeng_JChemPhys_2023_v159_p054801}
The QM/MM-$\Delta$MLP model described here is enabled by an interface between Sander\cite{Case_JChemInfModel_2023_v63_p6183} and DeePMD-kit\cite{Zeng_JChemPhys_2023_v159_p054801} described in detail elsewhere\cite{Tao_JChemPhys_2024_submitted}.
We model $E_{\text{ML}}$ using the Deep-Potential Range-Corrected model (DPRc)
\cite{Zeng_JChemTheoryComput_2021_v17_p6993}
that corrects the interactions between the QM atoms
and their interactions with
nearby MM atoms in a manner that conserves
energy.
%
In other words, the MLP correction to the
QM/MM interactions smoothly approaches
zero as an MM atom approaches a specified
cutoff distance.
%
Previous parametrizations of DPRc-based
MLP models have used a 6 \AA{} cutoff,
which is also used in the present work.
The DPRc energy is the sum of atomic contributions, $E_i$,
\begin{equation}
    E_{\text{ML}} = E_{\text{DPRc}} = \sum_{i=1}^N E_{i}(\mathbf{r}_i,{\{\mathbf{r}_j\}}_{j \in n(i)})
\end{equation}

where $N$ is the number of atoms,
$\mathbf{r}_i$ is the location of atom $i$,
and $n(i)$ denotes the set of neighboring atoms
within a cutoff radius.
%
The expressions for the $E_i$ values from the neural network
can be found elsewhere.\cite{Zeng_JChemTheoryComput_2021_v17_p6993,Giese_JChemTheoryComput_2022_v18_p4304}


\section{QM/MM--$\Delta$MLP model training}
\label{Sec:QDP2}


The QM/MM-$\Delta$MLP neural network parameters were
optimized
to reproduce
PBE0/6-31G* QM/MM
energies and forces of the B-DNA system
using the DP-GEN software.
\cite{Zhang_ComputPhysCommun_2020_v253_p107206}
%
The neural network parameters were optimized from
1 million steps using
the Adam stochastic optimization algorithm with
different random number seeds
\cite{Kingma_arXiv_2017_v9_p0}
to yield
four neural network parameter sets.
%
Initial parameter sets were trained
against 93617 samples extracted
AM1/d-PhoT string calculations.
%
The parameter sets were then updated through
7 iterations of active learning.
%
An active learning iteration consists of 3
steps: exploration, labeling, and retraining.
%
The exploration step performs QM/MM+$\Delta$MLP
umbrella sampling to generate new configurations.
%
The energy and forces produced
by the 4 parameter sets are compared.
%
If the models
disagree, then the sample is categorized as a ``candidate''.
%
The models were deemed to disagree if the standard deviation
in the MLP energy corrections was larger than 10$^{-4}$ eV/atom
or the standard deviation in the force correction
exceeds 0.08 eV/\AA{} for any atom.
%
The ``labeled'' samples are a random selection of
(up to) 2000 samples drawn from the pool of candidates.
%
PBE0/6-31G* QM/MM
calculations are performed on the labeled samples
and included as
additional reference data within the next round of
training.
%
The active learning procedure terminates when
10 \% (or fewer) of the samples are selected
for labeling.
%


Each active learning iteration sampled 1920
umbrella windows for 2 ps.
%
50 samples/simulation were saved for analysis.
%
These simulations correspond to umbrella sampling
describing the
wGT$\rightarrow$GT* and
GT*$\rightarrow$G*T reaction steps.
%
The active learning procedure terminated after
7 iterations, requiring a total of 9293
{\em ab initio} QM/MM evaluations.
%
Neural network parameters were produced from 4 million
steps of Adam
stochastic optimization with a
learning rate that exponentially decays from
10$^{-3}$ to $5\times 10^{-8}$.
\cite{Kingma_arXiv_2017_v9_p0}


Production sampling of the B-DNA tautomeric reactions
was repeated
4 times with different random number seeds.
%
The 4 trials were performed with one of
neural network parameter sets
(1 trial/parameter set),
and the results were averaged.


%% \begin{table}[H] 
%% \caption{This is a table caption.\label{tab5}}
%% \newcolumntype{C}{>{\centering\arraybackslash}X}
%% \begin{tabularx}{\textwidth}{CCC}
%% \toprule
%% \textbf{Title 1}	& \textbf{Title 2}	& \textbf{Title 3}\\
%% \midrule
%% Entry 1		& Data			& Data\\
%% Entry 2		& Data			& Data\\
%% \bottomrule
%% \end{tabularx}
%% \end{table}

\section{Supporting Data Tables}
%All appendix sections must be cited in the main text. In the appendices, Figures, Tables, etc. should be labeled, starting with ``A''---e.g., Figure A1, Figure A2, etc.

\begin{table}[htbp]
                 \caption{Free energy values and differences along the reaction path between classical MD and PIMD in PMF for tautomerization reactions using different QM models and methods$^{a}$ }
        \label{tab:si2}

%\resizebox{\textwidth}{!}{

\begin{tabular}{llrrrrrr}
\hline
        Reactions  &       Method &    $\Delta A$ &  $\Delta A^{\ddagger}_{f}$ &  $\Delta A^{\ddagger}_{r}$ &  $e^{-\beta \Delta \Delta A}$ &   $e^{-\beta \Delta \Delta A^{\ddagger}_{f}}$ &   $e^{-\beta \Delta \Delta A^{\ddagger}_{r}}$ \\
\hline
        \multirow{3}{*}{wGT$\rightarrow$GT*} & classical MD &  3.67 & 21.01 & 17.34 &   \\
          &         PIMD &  3.48 & 20.65 & 17.16 &   \\
          &           $\Delta \Delta$ & $-$0.19 & $-$0.36 & $-$0.18 &   1.38 & 1.84 & 1.36 \\ \hline
   \multirow{3}{*}{wGT$\rightarrow$G*T} & classical MD &  3.24 & 21.02 & 17.78 &    \\
          &         PIMD &  3.75 & 20.63 & 16.88 &    \\
          &           $\Delta \Delta$ &  0.51 & $-$0.39 & $-$0.90 &   0.42 & 1.93 & 4.57 \\ \hline
  \multirow{3}{*}{GT*$\rightarrow$G*T} & classical MD & $-$0.43 &  7.06 &  7.49 &    \\
          &         PIMD &  0.26 &  4.21 &  3.95 &    \\
          &           $\Delta \Delta$ &  0.69 & $-$2.85 & $-$3.54 &   0.31 & 123 & 395 \\
\hline
\end{tabular}


%}
          \begin{flushleft}
                \footnotesize{
                        $^{a}$ $\Delta \Delta$ refers to the difference between the PIMD and classical MD results; The results were simulated with QM/MM-$\Delta$MLP.  The exponentiated free energy differences represent approximate relative populations and rates with respect to classical MD and PIMD.
                }
          \end{flushleft}

\end{table}

%%%%%%%%%%%%%%%%%%%%%%%%%%%%%%%%%%%%%%%%%%
\begin{adjustwidth}{-\extralength}{0cm}
%\printendnotes[custom] % Un-comment to print a list of endnotes

\reftitle{References}

% Please provide either the correct journal abbreviation (e.g. according to the “List of Title Word Abbreviations” http://www.issn.org/services/online-services/access-to-the-ltwa/) or the full name of the journal.
% Citations and References in Supplementary files are permitted provided that they also appear in the reference list here. 

%=====================================
% References, variant A: external bibliography
%=====================================
%\bibliography{your_external_BibTeX_file}

%=====================================
% References, variant B: internal bibliography
%=====================================
%\bibliography{YorkLib,TmpLib}
\begin{thebibliography}{999}

\bibitem[Tao et~al.(2024)Tao, Giese, \c{S}\"{o}len Ekesan, Zeng, Aradi,
  Hourahine, Aktulga, G\"{o}tz, {Merz, Jr}, and
  York]{Tao_JChemPhys_2024_submitted}
Tao, Y.; Giese, T.J.; \c{S}\"{o}len Ekesan.; Zeng, J.; Aradi, B.; Hourahine,
  B.; Aktulga, H.M.; G\"{o}tz, A.; {Merz, Jr}, K.M.; York, D.M.
\newblock {Amber free energy tools: Interoperable software for free energy
  simulations using generalized quantum mechanical/molecular mechanical and
  machine learning potentials}.
\newblock {\em J. Chem. Phys.} {\bf 2024}.

\bibitem[McCarthy et~al.(2023)McCarthy, Ekesan, Giese, Wilson, Deng, Huang,
  Lilley, and York]{McCarthy_NucleicAcidsRes_2023_v51_p4508}
McCarthy, E.; Ekesan, {\c{S}}.; Giese, T.J.; Wilson, T.J.; Deng, J.; Huang, L.;
  Lilley, D.M.J.; York, D.M.
\newblock {Catalytic mechanism and pH dependence of a methyltransferase
  ribozyme (MTR1) from computational enzymology}.
\newblock {\em Nucleic Acids Res.} {\bf 2023}, {\em 51},~4508--4518.

\bibitem[Chipot and Pohorille(2007)]{Chipot_Book_Free_Energy_Calculations_2007}
Chipot, C.; Pohorille, A., Eds.
\newblock {\em {Free Energy Calculations: Theory and Applications in Chemistry
  and Biology}}; Vol.~86, {\em {Springer Series in Chemical Physics}},
  Springer: New York,  2007.

\bibitem[Giese and York(2017)]{Giese_JPhysCondensMatter_2017_v29_p383002}
Giese, T.J.; York, D.M.
\newblock {Quantum mechanical force fields for condensed phase molecular
  simulations}.
\newblock {\em J. Phys. Condens. Matter} {\bf 2017}, {\em 29},~383002.
\newblock {\url{https://doi.org/10.1088/1361-648X/aa7c5c}}.

\bibitem[Giese et~al.(2022)Giese, Zeng, Ekesan, and
  York]{Giese_JChemTheoryComput_2022_v18_p4304}
Giese, T.J.; Zeng, J.; Ekesan, {\c{S}}.; York, D.M.
\newblock {Combined QM/MM, Machine Learning Path Integral Approach to Compute
  Free Energy Profiles and Kinetic Isotope Effects in RNA Cleavage Reactions}.
\newblock {\em J. Chem. Theory Comput.} {\bf 2022}, {\em 18},~4304--4317.
\newblock {\url{https://doi.org/10.1021/acs.jctc.2c00151}}.

\bibitem[Zeng et~al.(2021)Zeng, Giese, Ekesan, and
  York]{Zeng_JChemTheoryComput_2021_v17_p6993}
Zeng, J.; Giese, T.J.; Ekesan, {\c{S}}.; York, D.M.
\newblock {Development of Range-Corrected Deep Learning Potentials for Fast,
  Accurate Quantum Mechanical/Molecular Mechanical Simulations of Chemical
  Reactions in Solution}.
\newblock {\em J. Chem. Theory Comput.} {\bf 2021}, {\em 17},~6993--7009.

\bibitem[Behler(2017)]{Behler_AngewChemEngl_2017_v56_p12828}
Behler, J.
\newblock {First Principles Neural Network Potentials for Reactive Simulations
  of Large Molecular and Condensed Systems}.
\newblock {\em Angew. Chem. Engl.} {\bf 2017}, {\em 56},~12828--12840.

\bibitem[Meuwly(2021)]{Meuwly_ChemRev_2021_v121_p10218}
Meuwly, M.
\newblock {Machine Learning for Chemical Reactions}.
\newblock {\em Chem. Rev.} {\bf 2021}, {\em 121},~10218--10239.

\bibitem[Pan et~al.(2021)Pan, Yang, Van, Epifanovsky, Ho, Huang, Pu, Mei, Nam,
  and Shao]{Pan_JChemTheoryComput_2021_v17_p5745}
Pan, X.; Yang, J.; Van, R.; Epifanovsky, E.; Ho, J.; Huang, J.; Pu, J.; Mei,
  Y.; Nam, K.; Shao, Y.
\newblock {Machine-Learning-Assisted Free Energy Simulation of Solution-Phase
  and Enzyme Reactions}.
\newblock {\em J. Chem. Theory Comput.} {\bf 2021}, {\em 17},~5745--5758.

\bibitem[Snyder et~al.(2023)Snyder, Kim, Pan, Shao, and
  Pu]{Snyder_JChemPhys_2023_v159_p054107}
Snyder, R.; Kim, B.; Pan, X.; Shao, Y.; Pu, J.
\newblock {Bridging semiempirical and \textit{ab initio} QM/MM potentials by
  Gaussian process regression and its sparse variants for free energy
  simulation}.
\newblock {\em J. Chem. Phys.} {\bf 2023}, {\em 159},~054107.

\bibitem[Zeng et~al.(2023{\natexlab{a}})Zeng, Tao, Giese, and
  York]{Zeng_JChemTheoryComput_2023_v19_p1261}
Zeng, J.; Tao, Y.; Giese, T.J.; York, D.M.
\newblock {QD$\pi$: A Quantum Deep Potential Interaction Model for Drug
  Discovery}.
\newblock {\em J. Chem. Theory Comput.} {\bf 2023}, {\em 19},~1261--1275.

\bibitem[Zeng et~al.(2023{\natexlab{b}})Zeng, Tao, Giese, and
  York]{Zeng_JChemPhys_2023_v158_p124110}
Zeng, J.; Tao, Y.; Giese, T.J.; York, D.M.
\newblock {Modern semiempirical electronic structure methods and machine
  learning potentials for drug discovery: Conformers, tautomers, and
  protonation states}.
\newblock {\em J. Chem. Phys.} {\bf 2023}, {\em 158},~124110.
\newblock {\url{https://doi.org/10.1063/5.0139281}}.

\bibitem[Case et~al.(2023)Case, Aktulga, Belfon, Cerutti, Cisneros, Cruzeiro,
  Forouzesh, Giese, G{\"o}tz, Gohlke, Izadi, Kasavajhala, Kaymak, King,
  Kurtzman, Lee, Li, Liu, Luchko, Luo, Manathunga, Machado, Nguyen, O'Hearn,
  Onufriev, Pan, Pantano, Qi, Rahnamoun, Risheh, Schott-Verdugo, Shajan,
  Swails, Wang, Wei, Wu, Wu, Zhang, Zhao, Zhu, {Cheatham 3rd}, Roe, Roitberg,
  Simmerling, York, Nagan, and {Merz Jr}]{Case_JChemInfModel_2023_v63_p6183}
Case, D.A.; Aktulga, H.M.; Belfon, K.; Cerutti, D.S.; Cisneros, G.A.; Cruzeiro,
  V.W.D.; Forouzesh, N.; Giese, T.J.; G{\"o}tz, A.W.; Gohlke, H.;  et~al.
\newblock {AmberTools}.
\newblock {\em J. Chem. Inf. Model.} {\bf 2023}, {\em 63},~6183--6191.

\bibitem[Zeng et~al.(2023)Zeng, Zhang, Lu, Mo, Li, Chen, Rynik, Huang, Li, Shi,
  Wang, Ye, Tuo, Yang, Ding, Li, Tisi, Zeng, Bao, Xia, Huang, Muraoka, Wang,
  Chang, Yuan, Bore, Cai, Lin, Wang, Xu, Zhu, Luo, Zhang, Goodall, Liang,
  Singh, Yao, Zhang, Wentzcovitch, Han, Liu, Jia, York, E, Car, Zhang, and
  Wang]{Zeng_JChemPhys_2023_v159_p054801}
Zeng, J.; Zhang, D.; Lu, D.; Mo, P.; Li, Z.; Chen, Y.; Rynik, M.; Huang, L.;
  Li, Z.; Shi, S.;  et~al.
\newblock {DeePMD-kit v2: A software package for deep potential models}.
\newblock {\em J. Chem. Phys.} {\bf 2023}, {\em 159},~054801.
\newblock {\url{https://doi.org/10.1063/5.0155600}}.

\bibitem[Zhang et~al.(2020)Zhang, Wang, Chen, Zeng, Zhang, Han, and
  E]{Zhang_ComputPhysCommun_2020_v253_p107206}
Zhang, Y.; Wang, H.; Chen, W.; Zeng, J.; Zhang, L.; Han, W.; E, W.
\newblock {DP-GEN: A concurrent learning platform for the generation of
  reliable deep learning based potential energy models}.
\newblock {\em Comput. Phys. Commun.} {\bf 2020}, {\em 253},~107206.
\newblock {\url{https://doi.org/10.1016/j.cpc.2020.107206}}.

\bibitem[Kingma and Ba(2017)]{Kingma_arXiv_2017_v9_p0}
Kingma, D.P.; Ba, J.
\newblock Adam: A Method for Stochastic Optimization {\bf 2017}.

\end{thebibliography}

%\reviewreports{\\
%Reviewer 1 comments and authors’ response\\
%Reviewer 2 comments and authors’ response\\
%Reviewer 3 comments and authors’ response
%}
%%%%%%%%%%%%%%%%%%%%%%%%%%%%%%%%%%%%%%%%%%
\PublishersNote{}
\end{adjustwidth}
\end{document}
